# Supplementary material for: De novo Sequencing, Characterization, and Comparison of Inflorescence Transcriptomes of Cornus canadensis and C. florida (Cornaceae)
Source: PLoS One. 2013 Dec 27;8(12):e82674. doi: 10.1371/journal.pone.0082674 (PMC3873919; doi:10.1371/journal.pone.0082674)
Supplement: Table S2 — Examples of sequences specific to Cornus canadensis transcriptome. (XLS) [file pone.0082674.s006.xls]

## Sheet: Sheet1
Table S2. Examples of sequences specific to Cornus canadensis inflorescence.
ID	Length (bp)	Number of ccBud reads	ccBud_RPKM	Top BLASTx hit in NR database			Top BLASTx hit in TAIR database
				NR top blast protein accession	Sequence description	BLASTx E-value	TAIR number	Gene name	BLASTx E-value
Flower development
Ccanadensis_transcriptome_contig6848	429	23	215.162	CBI21410	bHLH transcription factor myc5	1.23e-43	AT4G36930	SPT	9e-37
Ccanadensis_transcriptome_contig16124	330	16	194.582	XP_002524416	protein	1.42e-23	AT5G24510	AT5G24510	1e-23
Ccanadensis_transcriptome_contig11786	477	14	117.789	XP_002274476	calmodulin-related protein	8.22e-40	AT5G37770	CML24	7e-34
Ccanadensis_transcriptome_contig14297	872	15	69.0352	XP_002275661	kinesin-related protein kata	9.14e-84	AT4G21270	ATK1	3e-62
Ccanadensis_transcriptome_contig5633	1376	23	67.0818	XP_002267273	phototropic-responsive nph3 family protein	2.62e-160	AT1G03010	AT1G03010	1e-132
Ccanadensis_transcriptome_contig1546	505	8	63.5761	XP_002285697	glucose-6-phosphate isomerase	8.56e-77	AT4G24620	PGI	1e-70
Ccanadensis_transcriptome_contig13929	758	12	63.5342	CBI19206	blue copper protein	8.58e-42	AT1G22480	AT1G22480	1e-28
Ccanadensis_transcriptome_contig13773	620	9	58.2568	Q9FPN0	nodulin 3 family protein	1.46e-58	AT2G39060	SWEET9	3e-53
Ccanadensis_transcriptome_contig3886	2771	33	47.794	XP_002516144	receptor protein kinase	0	AT2G26330	ER	0
Ccanadensis_transcriptome_contig6007	920	10	43.6222	CBI34657	atp binding	1.01e-144	AT1G63700	AT1G63700	1e-135
Ccanadensis_transcriptome_contig16216	892	10	44.9915	CBI30635	compound inflorescence	4e-48	AT2G33880	WOX9	2e-14
Ccanadensis_transcriptome_contig17293	1126	12	42.7699	XP_002278005	myb transcription factor myb34	1.78e-101	AT1G32240	KAN2	6e-71
Ccanadensis_transcriptome_contig4119	798	8	40.233	ABX09988	cullin 4	2.36e-135	AT5G46210	CUL4	1e-135
Ccanadensis_transcriptome_contig10038	524	5	38.2943	XP_002268490	zinc finger (b-box type) family protein	2.38e-51	AT2G47890	AT2G47890	3e-40
Ccanadensis_transcriptome_contig85	605	5	33.1673	XP_002527406	nucleosome chromatin assembly factor group	9.65e-97	AT2G19520	FVE	3e-90
Ccanadensis_transcriptome_contig16902	2434	20	32.9765	AAP83138	lipoxygenase 2	0	AT1G17420	AT1G17420	0
Ccanadensis_transcriptome_contig12999	2130	17	32.0306	CBI35951	hth fad binding aldehyde-lyase mandelonitrile lyase	0	AT1G72970	AT1G72970	0
Ccanadensis_transcriptome_contig7204	1021	6	23.5842	XP_002268369	endoribonuclease dicer	1.36e-168	AT1G01040	DCL1	1e-156
Ccanadensis_transcriptome_contig4284	868	5	23.1178	XP_002263313	homeodomain transcription factor knat6	1.72e-85	AT1G23380	KNAT6	5e-73
Ccanadensis_transcriptome_contig16205	1567	9	23.0499	CBI24130	nucleoprotein tpr	2.2e-160	AT1G79280	AT1G79280	1e-131
Response to stress
Ccanadensis_transcriptome_contig14719	500	58	465.536	AAL85480	defensin protein	7.48e-17	AT2G02100	LCR69	3e-12
Ccanadensis_transcriptome_contig6848	429	23	215.162	CBI21410	bhlh transcription factor myc5	1.23e-43	AT4G36930	SPT	9e-37
Ccanadensis_transcriptome_contig17575	442	17	154.356	ACD03270	glycine-rich rna binding	3.11e-18	AT2G21660	CCR2	8e-20
Ccanadensis_transcriptome_contig11786	477	14	117.789	XP_002274476	calmodulin-related protein	8.22e-40	AT5G37770	TCH2	7e-34
Ccanadensis_transcriptome_contig5502	1269	28	88.5507	XP_002300148	dna repair protein	1.28e-118	AT2G31970	RAD50	1e-120
Ccanadensis_transcriptome_contig10513	559	12	86.1519	XP_002526532	tyrosine decarboxylase	3.6e-86	AT2G20340	AT2G20340	4e-80
Ccanadensis_transcriptome_contig127	1136	24	84.7868	XP_002265891	aaa-type atpase family protein	7.04e-138	AT5G22010	RFC1	1e-133
Ccanadensis_transcriptome_contig7298	485	10	82.7473	XP_002512273	protein	1.43e-31	AT5G36930	AT5G36930	4e-15
Ccanadensis_transcriptome_contig159	503	10	79.7862	XP_002523824	conserved hypothetical protein	5.95e-43	AT3G44380	AT3G44380	4e-42
Ccanadensis_transcriptome_contig15480	253	5	79.3131	CBI31253	tmv resistance protein	2.02e-17	AT3G44670	AT3G44670	2e-15
Ccanadensis_transcriptome_contig5265	332	6	72.5285	ABB89017	cxe carboxylesterase	1.67e-25	AT3G48690	CXE12	6e-13
Ccanadensis_transcriptome_contig17642	598	10	67.1111	XP_002301579	dnaj heat shock n-terminal domain-containing protein	1.16e-46	AT2G05230	AT2G05230	5e-39
Ccanadensis_transcriptome_contig1601	489	8	65.6563	CBI27464	adp-ribosylation factor-directed gtpase activating protein	1.78e-66	AT1G10870	AGD4	5e-53
Ccanadensis_transcriptome_contig4288	964	14	58.2836	XP_002322655	autoinhibited calcium atpase	3.65e-148	AT2G41560	ACA4	1e-141
Ccanadensis_transcriptome_contig3735	782	11	56.4523	XP_002315942	at1g68530 t26j14_10	5.1e-109	AT1G68530	CUT1	1e-104
Ccanadensis_transcriptome_contig9785	509	7	55.192	XP_002307070	peroxidase 17	5.8e-72	AT2G22420	AT2G22420	1e-71
Ccanadensis_transcriptome_contig11265	671	9	53.8289	XP_002271911	nodulin-related protein 1	7.02e-11	AT2G03440	NRP1	6e-11
Ccanadensis_transcriptome_contig5044	985	12	48.8923	XP_002327429	protein	1.58e-21	AT1G55180	PLDEPSILON	9e-17
Ccanadensis_transcriptome_contig12049	520	6	46.3067	XP_002271011	executer1 chloroplast	1.71e-50	AT4G33630	EX1	2e-41
Ccanadensis_transcriptome_contig239	626	7	44.8765	XP_002311619	heat shock protein	1.04e-96	AT2G32120	HSP70T-2	5e-92
Ccanadensis_transcriptome_contig7516	569	6	42.3189	CAN65380	ddt homeodomain-related	1.33e-22	AT1G28420	HB-1	2e-21
Ccanadensis_transcriptome_contig4119	798	8	40.233	ABX09988	cullin 4	2.36e-135	AT5G46210	CUL4	1e-135
Ccanadensis_transcriptome_contig1659	504	5	39.8139	XP_002314510	dna mismatch repair protein	2.34e-66	AT3G24320	MSH1	9e-56
Ccanadensis_transcriptome_contig13883	908	9	39.7788	NP_001078550	srt2 (sirtuin 2) dna binding nad or nadh binding nad-dependent histone deacetylase zinc ion binding	2.65e-109	AT5G09230	SRT2	1e-111
Ccanadensis_transcriptome_contig9017	505	5	39.7351	AAG00253	lactoylglutathione glyoxalase	5.54e-19	AT1G67280	AT1G67280	4e-21
Ccanadensis_transcriptome_contig174	649	6	37.1024	XP_002315001	rna binding	1.34e-44	AT1G13740	AFP2	2e-32
Ccanadensis_transcriptome_contig7897	778	7	36.1089	CAN62743	cr88 atp binding	5.83e-81	AT2G04030	CR88	5e-74
Ccanadensis_transcriptome_contig6218	819	7	34.3012	XP_002301474	aaa-type atpase family protein	4.91e-81	AT4G02480	AT4G02480	3e-78
Ccanadensis_transcriptome_contig3603	642	5	31.2558	XP_002315257	ankyrin repeat-containing	2.14e-79	AT3G12360	ITN1	1e-81
Ccanadensis_transcriptome_contig13179	660	5	30.4034	XP_002263292	stress-associated protein 1	3.78e-34	AT3G12630	AT3G12630	3e-32
Ccanadensis_transcriptome_contig12953	2256	17	30.2416	XP_002530623	stachyose synthase	0	AT1G55740	SIP1	0
Ccanadensis_transcriptome_contig4079	940	7	29.8859	XP_002297661	peroxidase 31	2.1e-68	AT2G18220	AT2G18220	6e-60
Ccanadensis_transcriptome_contig11887	1264	9	28.5753	XP_002282919	atp-dependent helicase	2.43e-63	AT1G05460	SDE3	6e-55
Ccanadensis_transcriptome_contig14577	748	5	26.8265	XP_002264486	dicer-like protein	8.64e-51	AT5G20320	DCL4	3e-37
Ccanadensis_transcriptome_contig11067	1185	7	23.7069	CBI40383	kinase family protein	1.71e-162	AT2G45910	AT2G45910	1e-126
Ccanadensis_transcriptome_contig7204	1021	6	23.5842	XP_002268369	endoribonuclease dicer	1.36e-168	AT1G01040	DCL1	1e-156
