# Supplementary material for: De novo Sequencing, Characterization, and Comparison of Inflorescence Transcriptomes of Cornus canadensis and C. florida (Cornaceae)
Source: PLoS One. 2013 Dec 27;8(12):e82674. doi: 10.1371/journal.pone.0082674 (PMC3873919; doi:10.1371/journal.pone.0082674)
Supplement: Table S3 — Examples of sequences specific to Cornus florida transcriptome. (XLS) [file pone.0082674.s007.xls]

## Sheet: Sheet1
Table S3. Examples of sequences specific to Cornus florida inflorescence.
ID	Length (bp)	Number of cfBud reads	cfBud_RPKM	Top BLASTx hit in NR database			Top BLASTx hit in TAIR database
				NR top blast protein accession	Sequence description	BLASTx E-value	TAIR number	Gene name	BLASTx E-value
Flower development
cfBud_transcriptome_contig966	458	15	464.937	ACU17725	Ebs-bah-phd domain-containing protein	6.64344e-29	AT4G22140	EBS	3e-30
cfBud_transcriptome_contig80	596	8	190.551	XP_002275941	atp binding	1.4603e-73	AT5G40010	AATP1	4e-69
cfBud_transcriptome_contig289	749	9	170.58	CAN81631	MYB domain protein 26	1.48456e-78	AT3G13890	MYB26	4e-60
cfBud_transcriptome_contig437	502	6	169.674	CBI30476	homeodomain protein	7.95932e-75	AT5G02030	PNY	7e-53
cfBud_transcriptome_contig1488	447	5	158.793	EEC84023	peptidylprolyl isomerase domain and wd repeat-containing protein 1	2.5923e-38	AT3G44600	CYP71	2e-40
cfBud_transcriptome_contig1323	605	6	140.788	XP_002284807	mitogen-activated protein kinase 3	9.18385e-103	AT3G45640	MPK3	1e-101
cfBud_transcriptome_contig2555	1030	6	82.6956	ADO61006	flavin-binding kelch repeat f-box 1	1.24877e-172	AT5G57360	ZTL	1e-141
Response to stress
cfBud_transcriptome_contig2012	641	77	1705.3	ACU15606	major allergen	5.89644e-53	AT1G24020	MLP423	3e-09
cfBud_transcriptome_contig1473	427	50	1662.3	Q93X17	snakin-2	7.93113e-30	AT1G75750	GASA1	8e-25
cfBud_transcriptome_contig1326	431	24	790.501	XP_002330723	ubiquitin-conjugating enzyme 1	7.56746e-65	AT1G78870	UBC35	4e-67
cfBud_transcriptome_contig1023	440	18	580.749	NP_851227	actin depolymerizing factor 3	1.33306e-21	AT5G59880	ADF3	7e-24
cfBud_transcriptome_contig1467	503	14	395.119	CBI21479	rna recognition motif-containing protein	3.37519e-41	AT2G41060	AT2G41060	5e-31
cfBud_transcriptome_contig29	228	6	373.581	XP_002512221	peptide	8.24866e-35	AT5G49570	PNG1	8e-36
cfBud_transcriptome_contig2494	441	11	354.097	XP_002272039	peroxidase family protein	1.24308e-14	AT5G24070	AT5G24070	8e-15
cfBud_transcriptome_contig3340	1037	24	328.549	XP_002321635	protein	1.4496e-34	AT4G24690	AT4G24690	2e-17
cfBud_transcriptome_contig982	511	11	305.591	XP_002509430	protein	5.16011e-55	AT2G20560	AT2G20560	4e-48
cfBud_transcriptome_contig869	1200	25	295.752	NP_001078452	nac1 transcription factor	2.91878e-76	AT3G59140	MRP14	1e-120
cfBud_transcriptome_contig921	634	12	268.695	Q76CU2	pdr1_tobac ame: full=pleiotropic drug resistance protein 1 ame: full= 1	1.41491e-51	AT1G15520	PDR12	1e-39
cfBud_transcriptome_contig125	544	10	260.957	P26413	heat shock	1.5444e-62	AT1G16030	Hsp70b	1e-61
cfBud_transcriptome_contig283	460	7	216.027	CBI26682	aspartate carbamoyltransferase	2.87571e-24	AT3G20330	PYRB	2e-24
cfBud_transcriptome_contig1276	501	7	198.348	XP_002311161	hsc70-1 (heat shock cognate 70 kda protein 1) atp binding isoform 2	3.95017e-74	AT1G56410	ERD2	2e-72
cfBud_transcriptome_contig1042	1023	14	194.277	XP_002265289	early-responsive to dehydration 7	2.85554e-101	AT3G51250	AT3G51250	4e-94
cfBud_transcriptome_contig1323	605	6	140.788	XP_002284807	mitogen-activated protein kinase 3	9.18385e-103	AT3G45640	MPK3	1e-101
cfBud_transcriptome_contig2141	478	6	178.193	CAB56850	catalase	1.80342e-34	AT1G20620	CAT3	8e-35
cfBud_transcriptome_contig3518	965	12	176.532	CBI35821	chaperone protein	3.01093e-41	AT3G14200	AT3G14200	1e-34
cfBud_transcriptome_contig1948	421	5	168.599	XP_002514419	chaperone protein	8.87086e-21	AT5G22060	J2	7e-17
cfBud_transcriptome_contig1864	502	5	141.395	BAJ34451	protein kinase-like protein	1.5642e-46	AT2G23030	SNRK2-9	6e-51
cfBud_transcriptome_contig491	566	5	125.407	CBI23966	ubiquitin conjugating	2.56122e-66	AT2G33770	UBC24	5e-54
cfBud_transcriptome_contig3265	905	7	109.804	CBI17055	serine-threonine protein	9.39533e-127	AT1G33590	AT1G33590	1e-111
