# Supplementary material for: De novo Sequencing, Characterization, and Comparison of Inflorescence Transcriptomes of Cornus canadensis and C. florida (Cornaceae)
Source: PLoS One. 2013 Dec 27;8(12):e82674. doi: 10.1371/journal.pone.0082674 (PMC3873919; doi:10.1371/journal.pone.0082674)
Supplement: Table S4 — Examples of sequences with higher RPKM value in Cornus canadensis than in C. florida . (XLS) [file pone.0082674.s008.xls]

## Sheet: Sheet1
Table S4. Examples of sequences with higher RPKM value in Cornus canadensis than in C. florida.
ID	Length (bp)	Number of ccBud reads	Number of cfBud reads	ccBud_RPKM	cfBud_RPKM	ccBud_RPKM/cfBud_RPKM	Top BLASTx hit in NR database			Top BLASTx hit in TAIR database
							NR top blast protein accession	Sequence description	BLASTx E-value	TAIR number	Gene name	BLASTx E-value
Flower development
Ccanadensis_transcriptome_contig3484	1177	66	2	225.042	17.3285	12.9868	XP_002514279	Enoyl-CoA hydratase/isomerase family protein	4.47e-149	AT4G29010	AIM1	1e-134
Ccanadensis_transcriptome_contig17048	1808	30	1	66.5914	5.6404	11.8062	XP_002267929	reduced leaflet 1	0	AT5G23570	SGS3	1e-154
Ccanadensis_transcriptome_contig3854	2247	21	1	37.507	4.53842	8.26431	XP_002266505	ABC transporter	0	AT2G36910	PGP1	0
Ccanadensis_transcriptome_contig13208	2284	16	1	28.1138	4.4649	6.29662	XP_002268773	phenylalanine ammonia-lyase	0	AT3G53260	PAL2	0
Ccanadensis_transcriptome_contig14766	700	11	1	63.0653	14.5683	4.32893	XP_002283883	protodermal factor	8.16e-49	AT2G42840	PDF1	4e-39
Ccanadensis_transcriptome_contig13896	1553	10	1	25.8419	6.56654	3.93539	XP_002309124	glycerol-3-phosphate acyltransferase 6	0	AT2G38110	GPAT6	0
Ccanadensis_transcriptome_contig5145	1082	10	1	37.091	9.42499	3.93539	XP_002323085	elongation factor	2.13e-86	AT2G38560	TFIIS	1e-78
Ccanadensis_transcriptome_contig4340	1492	18	2	48.4171	13.67	3.54185	XP_002312407	glutaminyl-trna synthetase	0	AT1G25350	OVA9	1e-161
Ccanadensis_transcriptome_contig5212	481	9	1	75.0919	21.2013	3.54185	XP_002282213	hypothetical protein	3.55e-35	AT1G19530	AT1G19530	4e-12
Ccanadensis_transcriptome_contig11039	701	18	2	103.05	29.0951	3.54185	XP_002307332	gata transcription	2.8e-57	AT4G24470	ZIM	4e-47
Ccanadensis_transcriptome_contig6665	1108	9	1	32.5985	9.20382	3.54185	CBI27055	pft1 (phytochrome and flowering time 1) transcription coactivator	3.01e-67	AT1G25540	PFT1	1e-65
Ccanadensis_transcriptome_contig13101	1308	20	3	61.3646	23.3895	2.62359	CAN76309	histidine kinase cytokinin receptor	1.71e-91	AT5G35750	AHK2	3e-78
Ccanadensis_transcriptome_contig3981	809	6	1	29.7645	12.6055	2.36123	AAZ39038	cytochrome p450 90a1	2.05e-116	AT5G05690	CPD	1e-107
Response to stress
Ccanadensis_transcriptome_contig13170	1156	41	1	142.338	8.82166	16.1351	XP_002310562	calmodulin-binding transcription activator 3	1.52e-101	AT2G22300	SR1	1e-75
Ccanadensis_transcriptome_contig12981	1052	40	1	152.595	9.69376	15.7415	XP_002281743	DNA-damage repair protein	3.61e-67	AT1G30480	DRT111	1e-60
Ccanadensis_transcriptome_contig17048	1808	30	1	66.5914	5.6404	11.8062	XP_002267929	reduced leaflet 1	0	AT5G23570	SGS3	1e-154
Ccanadensis_transcriptome_contig3454	1180	27	1	91.8285	8.64224	10.6255	XP_002533345	late embryogenesis abundant protein lea14-A	2.16e-135	AT2G44060	AT2G44060	1e-119
Ccanadensis_transcriptome_contig5297	483	23	1	191.107	21.1135	9.05139	XP_002525690	cationic amino acid transporter	1.01e-77	AT1G58030	CAT2	4e-77
Ccanadensis_transcriptome_contig13149	1182	23	1	78.0919	8.62761	9.05139	AAR14689	pii protein	6.04e-61	AT4G01900	PII	1e-56
Ccanadensis_transcriptome_contig5124	751	43	2	229.786	27.158	8.46108	XP_002316965	histone h2a	1.59e-48	AT5G54640	HTA1	5e-50
Ccanadensis_transcriptome_contig17482	824	21	1	102.279	12.376	8.26431	BAF98296	4-hydroxy-3-methylbut-2-en-1-yl diphosphate	2.5e-141	AT5G60600	GCPE	1e-138
Ccanadensis_transcriptome_contig5214	1299	84	4	259.517	31.4021	8.26431	ABK60194	probable plasma membrane intrinsic protein 1c	3.34e-148	AT4G00430	TMP-C	1e-150
Ccanadensis_transcriptome_contig17522	1489	18	1	48.5147	6.84878	7.0837	XP_002318120	glycosyl transferase family 1 protein	0	AT2G40190	LEW3	0
Ccanadensis_transcriptome_contig17135	1196	18	1	60.4	8.52662	7.0837	XP_002275547	ania-6a type cyclin	6.51e-147	AT2G26430	RCY1	1e-128
Ccanadensis_transcriptome_contig3427	1885	36	2	76.6455	10.82	7.0837	XP_002325729	p-type atpase transporter	0	AT5G23630	PDR2	0
Ccanadensis_transcriptome_contig5406	1040	17	1	65.6011	9.80561	6.69016	XP_002514016	14-3-3 protein	1.91e-121	AT5G10450	GRF6	1e+121
Ccanadensis_transcriptome_contig14134	838	15	1	71.8361	12.1693	5.90308	XP_002282796	replication protein a1	3.56e-82	AT2G24490	RPA2	1e-58
Ccanadensis_transcriptome_contig4470	596	14	1	94.2708	17.1105	5.50954	XP_002276242	map kinase phosphatase	3.39e-99	AT3G55270	MKP1	3e-96
Ccanadensis_transcriptome_contig12956	1224	14	1	45.9031	8.33157	5.50954	ABD96960	uv excision repair protein	6.98e-92	AT3G02540	RAD23C	5e-86
Ccanadensis_transcriptome_contig7243	1003	27	2	108.033	20.3347	5.31277	XP_002283103	uridine diphosphate glucose epimerase	3.49e-165	AT1G12780	UGE1	1e-160
Ccanadensis_transcriptome_contig17365	988	27	2	109.674	20.6434	5.31277	XP_002529702	atp synthase d	2.31e-63	AT3G52300	ATPQ	1e-61
Ccanadensis_transcriptome_contig4039	837	13	1	62.3323	12.1838	5.116	AEA86324	heat shock 70 kda	2.64e-69	AT1G79920	AT1G79920	5e-66
Ccanadensis_transcriptome_contig17131	898	13	1	58.0982	11.3562	5.116	XP_002281011	at3g06050 f24f17_3	5.98e-86	AT3G06050	PRXIIF	1e-80
Ccanadensis_transcriptome_contig10249	1938	13	1	26.9206	5.26204	5.116	XP_002271570	vacuolar protein sorting	0	AT1G50500	HIT1	0
Ccanadensis_transcriptome_contig13125	1396	25	2	71.8704	14.6101	4.91923	XP_002521054	aminotransferase y4ub	0	AT3G22200	POP2	0
Ccanadensis_transcriptome_contig17509	854	12	1	56.3922	11.9413	4.72246	CAN66773	guanine nucleotide-exchange factor	5.01e-55	AT3G43300	ATMIN7	3e-47
Ccanadensis_transcriptome_contig17004	1393	24	2	69.1442	14.6415	4.72246	XP_002265294	alanine aminotransferase	0	AT1G17290	AlaAT1	0
Ccanadensis_transcriptome_contig16984	1372	12	1	35.1013	7.43283	4.72246	XP_002278872	homeobox-leucine zipper protein hat5	2.9e-81	AT3G01470	HAT5	9e-63
Ccanadensis_transcriptome_contig4009	1033	12	1	46.6204	9.87206	4.72246	CAD27460	nucleosome assembly protein i-like protein	8.75e-97	AT4G26110	NAP1;1	3e-86
Ccanadensis_transcriptome_contig3620	1698	35	3	82.7229	18.0174	4.59128	ABC61504	argonaute protein group	0	AT2G27040	AGO4	0
Ccanadensis_transcriptome_contig17353	295	23	2	312.897	69.1379	4.52569	XP_002283532	hsc70-1 (heat shock cognate 70 kda protein 1) atp binding isoform 2	3.63e-35	AT3G09440	AT3G09440	3e-37
Ccanadensis_transcriptome_contig5475	1144	45	4	157.864	35.6568	4.42731	XP_002512480	fiber protein fb2	7.2e-80	AT3G05700	AT3G05700	3e-60
Ccanadensis_transcriptome_contig17090	1125	22	2	78.4812	18.1295	4.32893	XP_002299648	psa3_spiol ame: full=proteasome subunit alpha type-3	3.04e-123	AT2G27020	PAG1	1e-121
Ccanadensis_transcriptome_contig4785	1199	22	2	73.6375	17.0106	4.32893	XP_002273531	plastid-lipid-associated chloroplast	1.47e-107	AT4G22240	AT4G22240	1e-91
Ccanadensis_transcriptome_contig1946	477	11	1	92.5486	21.3791	4.32893	XP_002322955	mrna capping enzyme family protein	2.46e-52	AT3G09100	AT3G09100	1e-48
Ccanadensis_transcriptome_contig11246	1242	353	33	1140.64	270.957	4.20967	ADD54644	cationic peroxidase	2.23e-162	AT4G21960	PRXR1	1e-150
Ccanadensis_transcriptome_contig3706	1735	32	3	74.0195	17.6331	4.19775	XP_002510784	tubulin beta	0	AT5G23860	TUB8	0
Ccanadensis_transcriptome_contig13154	1201	10	1	33.4159	8.49112	3.93539	ACU20945	26s proteasome non-atpase regulatory	4.97e-127	AT4G38630	RPN10	9e-94
Ccanadensis_transcriptome_contig4315	1281	19	2	59.5251	15.9217	3.73862	XP_002315535	protein	9.02e-160	AT3G06190	BPM2	1e-151
Ccanadensis_transcriptome_contig6817	1067	9	1	33.8512	9.55749	3.54185	CBI34900	kinase family protein	3.62e-147	AT5G14640	SK13	1e-140
Ccanadensis_transcriptome_contig14613	1152	9	1	31.3535	8.85229	3.54185	XP_002269833	f-box family protein	8.81e-118	AT3G61060	PP2-A13	1e-103
Ccanadensis_transcriptome_contig6665	1108	9	1	32.5985	9.20382	3.54185	CBI27055	pft1 (phytochrome and flowering time 1) transcription coactivator	3.01e-67	AT1G25540	PFT1	1e-65
Ccanadensis_transcriptome_contig15968	1207	9	1	29.9248	8.44891	3.54185	XP_002285258	esterase lipase thioesterase family protein	3e-164	AT1G52760	LysoPL2	1e-147
Ccanadensis_transcriptome_contig13467	1585	36	4	91.1525	25.7359	3.54185	ADO86983	brassinosteroid insensitive 1-associated receptor kinase 1	0	AT4G33430	BAK1	1e-179
Ccanadensis_transcriptome_contig4114	778	8	1	41.2673	13.1078	3.14831	XP_002272319	flagellin-sensing 2-like protein	1.34e-85	AT5G46330	FLS2	2e-77
Ccanadensis_transcriptome_contig17542	1190	8	1	26.9798	8.56961	3.14831	XP_002277754	protein	2.19e-135	AT4G35740	RecQl3	1e-109
Ccanadensis_transcriptome_contig5364	1057	8	1	30.3746	9.64791	3.14831	XP_002880200	eukaryotic phosphomannomutase family protein	1.27e-83	AT2G45790	PMM	1e-85
Ccanadensis_transcriptome_contig5449	1131	23	3	81.6133	27.05	3.01713	ABD63904	aquaporin pip1 2	1.4e-152	AT1G01620	PIP1C	1e-153
Ccanadensis_transcriptome_contig17529	1748	15	2	34.4386	11.668	2.95154	XP_002263786	sodium-and lithium-tolerant 1	0	AT2G37570	SLT1	0
Ccanadensis_transcriptome_contig4642	746	15	2	80.6952	27.34	2.95154	XP_002262643	xri1 (x-ray induced transcript 1)	1.99e-59	AT5G48720	XRI	2e-34
Ccanadensis_transcriptome_contig11918	627	58	8	371.241	130.116	2.85316	ABP98984	meiotic recombination protein	9.09e-48	AT3G22880	DMC1	4e-44
Ccanadensis_transcriptome_contig5073	1131	7	1	24.8388	9.01666	2.75477	CBI16566	glucosidase ii beta	1.57e-95	AT5G56360	PSL4	1e-77
Ccanadensis_transcriptome_contig13735	793	7	1	35.4259	12.8598	2.75477	O49996	14-3-3 protein	1.35e-96	AT5G65430	GRF8	2e-98
Ccanadensis_transcriptome_contig13227	2691	14	2	20.879	7.57922	2.75477	XP_002517947	pre-mrna splicing factor	0	AT4G03430	STA1	0
Ccanadensis_transcriptome_contig5995	794	7	1	35.3812	12.8436	2.75477	XP_002270014	heat shock	2.44e-122	AT3G07770	AtHsp90-6	1e-109
Ccanadensis_transcriptome_contig13101	1308	20	3	61.3646	23.3895	2.62359	CAN76309	histidine kinase cytokinin receptor	1.71e-91	AT5G35750	HK2	3e-78
Ccanadensis_transcriptome_contig4176	1582	40	6	101.473	38.677	2.62359	XP_002526275	argonaute protein group	0	AT1G48410	AGO1	0
Ccanadensis_transcriptome_contig3519	2799	117	18	167.756	65.581	2.558	XP_002273785	shd atp binding unfolded protein binding	0	AT4G24190	SHD	0
Ccanadensis_transcriptome_contig3695	1874	12	2	25.6985	10.8835	2.36123	Q05046	chaperonin 60	0	AT3G23990	HSP60	0
Ccanadensis_transcriptome_contig4971	1247	12	2	38.6198	16.3558	2.36123	XP_002272909	aldo keto reductase family protein	5.17e-151	AT2G37770	AT2G37770	1e-146
Ccanadensis_transcriptome_contig3677	1039	6	1	23.1756	9.81505	2.36123	CBI32371	dna repair helicase rad3	3.59e-128	AT1G03190	UVH6	1e-124
Ccanadensis_transcriptome_contig13731	1093	6	1	22.0306	9.33014	2.36123	XP_002273489	uracil phosphoribosyltransferase	3.55e-113	AT3G53900	UPP	1e-103
Ccanadensis_transcriptome_contig11420	757	6	1	31.8091	13.4714	2.36123	ACU16571	unknown	1.37e-39	AT4G30996	AT4G30996	2e-38
Ccanadensis_transcriptome_contig5496	936	6	1	25.7259	10.8951	2.36123	AAB52954	ascorbate peroxidase	3.62e-129	AT4G35000	APX3	1e-119
Ccanadensis_transcriptome_contig3976	1647	30	5	73.101	30.9588	2.36123	XP_002327993	crt3 (calreticulin 3) calcium ion binding unfolded protein binding	1.92e-170	AT1G08450	CRT3	1e-166
Ccanadensis_transcriptome_contig7884	1474	6	1	16.3361	6.91848	2.36123	AAD32204	big map kinase	0	AT2G18170	MPK7	0
Ccanadensis_transcriptome_contig9502	1098	12	2	43.8606	18.5753	2.36123	XP_002511378	anthranilate chloroplast precursor	5.7e-119	AT5G17990	TRP1	1e-116
Ccanadensis_transcriptome_contig4021	967	6	1	24.9012	10.5459	2.36123	XP_002269178	rar1 protein	1.71e-97	AT5G51700	PBS2	2e-91
Ccanadensis_transcriptome_contig17285	1335	41	7	123.253	53.4718	2.30501	ABS50666	tubulin beta-2 beta-3 chain	0	AT5G62700	TUB3	0
Ccanadensis_transcriptome_contig5127	1386	11	2	31.8511	14.7155	2.16446	XP_002284103	dead-box rna helicase-like protein	1.94e-109	AT3G22330	PMH2	1e-102
Ccanadensis_transcriptome_contig3425	874	11	2	50.5099	23.336	2.16446	XP_002264600	protein cobra	3.07e-140	AT5G60920	COB	1e-135
Ccanadensis_transcriptome_contig6653	1408	32	6	91.2101	43.4567	2.09887	XP_002320340	photolyase blue-light receptor 2	1.91e-152	AT2G47590	PHR2	1e-140
Ccanadensis_transcriptome_contig13541	951	36	7	151.921	75.063	2.02391	ACJ84966	cbs domain-containing protein	2.04e-95	AT5G10860	AT5G10860	2e-92
