# Supplementary material for: De novo Sequencing, Characterization, and Comparison of Inflorescence Transcriptomes of Cornus canadensis and C. florida (Cornaceae)
Source: PLoS One. 2013 Dec 27;8(12):e82674. doi: 10.1371/journal.pone.0082674 (PMC3873919; doi:10.1371/journal.pone.0082674)
Supplement: Table S5 — Examples of sequences with higher RPKM value in Cornus florida than in C. canadensis . (XLS) [file pone.0082674.s009.xls]

## Sheet: Sheet1
Table S5. Examples of sequences with higher RPKM value in Cornus florida than in C. canadensis.
ID	Length (bp)	Number of ccBud reads	Number of cfBud reads	ccBud_RPKM	cfBud_RPKM	cfBud_RPKM /ccBud_RPKM	Top BLASTx hit in NR database			Top BLASTx hit in TAIR database
							NR top blast protein accession	Sequence description	BLASTx E-value	TAIR number	Gene name	BLASTx E-value
Flower development
Ccanadensis_transcriptome_contig10032	507	1	13	7.91567	261.483	33.0336	CBI24057	hua enhancer 2	3.15e-42	AT2G06990	HEN2	2e-42
Ccanadensis_transcriptome_contig18209	1015	3	22	11.8618	221.037	18.6343	CAE54353	spermine synthase	2.04e-136	AT5G19530	ACL5	1e-128
Ccanadensis_transcriptome_contig11785	779	1	6	5.15179	78.5456	15.2463	ABB16418	MAP kinase	3.87e-117	AT2G43790	MPK6	1e-113
Ccanadensis_transcriptome_singleton7757	438	1	5	9.16266	116.414	12.7052	XP_004235502	mediator of rna polymerase ii transcription subunit 8-like protein	3.31e-44	AT2G03070	MED8	6e-31
Ccanadensis_transcriptome_contig8647	605	8	19	53.0677	320.263	6.03498	XP_002284543	arf1-binding protein	2.63e-94	AT5G62000	ARF2	4e-96
Ccanadensis_transcriptome_contig3801	2604	35	51	53.9414	199.727	3.70267	XP_002518263	autoinhibited calcium atpase	0	AT4G29900	ACA10	0
Ccanadensis_transcriptome_contig18498	794	5	6	25.2723	77.0617	3.04926	ABD28287	at1g68050 t23k23_10	2.29e-104	AT1G68050	FKF1	6e-94
Ccanadensis_transcriptome_contig6782	1284	8	8	25.0046	63.5379	2.54105	XP_002510837	transcriptional corepressor	4.84e-89	AT5G62090	SLK2	4e-68
Ccanadensis_transcriptome_contig3914	1401	29	24	83.0721	174.695	2.10293	XP_002518196	beta-amylase 7	0	AT3G23920	BAM1	0
Response to stress
Ccanadensis_transcriptome_contig1651	546	3	91	22.0508	1699.64	77.0784	XP_002275694	cold-regulated ltcor12	9.15e-31	AT2G18420	AT2G18420	2e-25
Ccanadensis_transcriptome_contig9353	500	1	21	8.02649	428.309	53.362	XP_002321154	ubiquitin ligase protein	1.85e-34	AT2G32950	COP1	2e-33
Ccanadensis_transcriptome_contig11412	1156	8	94	27.7733	829.236	29.8573	ACJ11742	heat shock protein 70	0	AT3G12580	HSP70	0
Ccanadensis_transcriptome_contig18358	683	11	120	64.635	1791.71	27.7205	P46518	group 4 late embryogenesis-abundant protein	1.07e-50	AT1G01470	LSR3	1e-44
Ccanadensis_transcriptome_contig5317	725	6	51	33.2131	717.365	21.5989	AEE29517	ubiquitin-conjugating enzyme e2 36	2.79e-55	AT1G16890	UBC36	1e-57
Ccanadensis_transcriptome_contig4060	811	3	25	14.8455	314.36	21.1754	XP_002275745	universal stress protein family protein	7.96e-68	AT3G53990	AT3G53990	4e-62
Ccanadensis_transcriptome_contig3737	1189	11	83	37.1284	711.876	19.1733	XP_002886616	galactinol synthase 4	2.14e-143	AT1G60470	GolS4	1e-145
Ccanadensis_transcriptome_contig16544	1046	3	22	11.5103	214.486	18.6343	XP_002517914	calcium channel	1.6e-144	AT4G03560	TPC1	1e-132
Ccanadensis_transcriptome_contig3464	1230	7	45	22.8396	373.092	16.3353	XP_002533977	protein kinase	8.28e-166	AT4G30960	SIP3	1e-152
Ccanadensis_transcriptome_contig13308	1019	14	87	55.1378	870.669	15.7908	Q08506	1-aminocyclopropane-1-carboxylate oxidase	1.85e-145	AT1G05010	EFE	1e-131
Ccanadensis_transcriptome_contig778	1036	1	6	3.87379	59.0608	15.2463	ACU14520	rd2 protein	5.08e-66	AT2G21620	RD2	8e-66
Ccanadensis_transcriptome_singleton14226	324	1	6	12.3866	188.849	15.2463	XP_002527650	heat shock transcription factor 1	2.05e-57	AT1G32330	HSFA1D	6e-44
Ccanadensis_transcriptome_contig554	597	2	12	13.4447	204.982	15.2463	ACV89760	early light-inducible protein	3.17e-36	AT3G22840	ELIP1	7e-36
Ccanadensis_transcriptome_contig4803	579	1	5	6.93134	88.0642	12.7052	XP_002878613	dnaj heat shock family protein	2.49e-51	AT2G22360	AT2G22360	9e-53
Ccanadensis_transcriptome_contig6516	1189	2	8	6.75062	68.6146	10.1642	ADB85096	glutathione peroxidase	2.71e-93	AT2G25080	GPX1	2e-88
Ccanadensis_transcriptome_contig4984	1341	6	23	17.9563	174.907	9.74068	XP_002533630	glutathione-dependent formaldehyde dehydrogenase	0	AT5G43940	HOT5	0
Ccanadensis_transcriptome_contig4833	1181	2	7	6.79635	60.4444	8.89366	XP_002510046	heat shock protein binding	2.69e-69	AT4G07990	AT4G07990	3e-55
Ccanadensis_transcriptome_contig7740	1102	3	10	10.9253	92.5394	8.47015	NP_196857	e3 ubiquitin-protein ligase keg	2.38e-169	AT5G13530	KEG	1e-171
Ccanadensis_transcriptome_contig7792	686	2	6	11.7004	89.1939	7.62314	XP_002526533	multidrug resistance-associated protein 6	6.97e-66	AT1G04120	MRP5	5e-64
Ccanadensis_transcriptome_contig9588	1039	2	6	7.7252	58.8903	7.62314	O50046	tryptophan synthase beta-subunit	3.71e-160	AT5G54810	TSB1	1e-144
Ccanadensis_transcriptome_contig10072	514	3	9	23.4236	178.561	7.62314	CBI34834	sgf29 tudor-like domain -containing protein	1.13e-63	AT5G40550	AT5G40550	3e-61
Ccanadensis_transcriptome_contig18703	1158	3	9	10.397	79.2578	7.62314	XP_002281317	histone deacetylase	4.15e-95	AT5G63110	HDA6	8e-81
Ccanadensis_transcriptome_contig14929	455	5	13	44.1016	291.367	6.60672	ACI15342	nac domain protein nac2	1.03e-64	AT1G01720	ATAF1	3e-66
Ccanadensis_transcriptome_contig4871	867	2	5	9.25777	58.8111	6.35262	XP_002283852	wd-40 repeat family protein	8.18e-129	AT5G67320	HOS15	1e-119
Ccanadensis_transcriptome_contig14846	866	2	5	9.26846	58.879	6.35262	CBI32198	ammecr1 family	8.1e-101	AT2G38710	AMMECR1	2e-94
Ccanadensis_transcriptome_contig4915	1575	2	5	5.09618	32.3741	6.35262	XP_002281987	phosphoglucosamine mutase	8.31e-144	AT5G18070	DRT101	1e-130
Ccanadensis_transcriptome_contig16183	730	3	7	16.4928	97.7875	5.92911	XP_002274055	histone ubiquitination proteins group	1.71e-92	AT2G44950	RDO4	4e-62
Ccanadensis_transcriptome_contig17998	1218	4	9	13.1798	75.3535	5.71735	XP_002266334	protein binding	3.3e-118	AT4G25230	RIN2	1e-105
Ccanadensis_transcriptome_contig5196	887	7	15	31.6716	172.455	5.4451	XP_002301829	26s protease regulatory	1.09e-124	AT4G29040	RPT2a	1e-126
Ccanadensis_transcriptome_contig7806	698	7	15	40.2474	219.151	5.4451	CAN60820	rubber elongation factor	2.42e-69	AT3G05500	AT3G05500	2e-59
Ccanadensis_transcriptome_contig13611	1397	22	45	63.2007	328.492	5.19759	XP_002320501	formate dehydrogenase	0	AT5G14780	FDH	0
Ccanadensis_transcriptome_contig8864	645	4	8	24.8883	126.485	5.08209	P35100	atp-dependent protease	3.05e-49	AT5G50920	CLPC	2e-46
Ccanadensis_transcriptome_contig3580	852	15	29	70.6557	347.11	4.91269	AAQ03092	glutathione peroxidase	1.95e-83	AT4G11600	GPX6	2e-82
Ccanadensis_transcriptome_contig6428	1518	5	9	13.2189	60.4615	4.57388	CBI19000	aldh3h1 (aldehyde dehydrogenase 3h1) 3-chloroallyl aldehyde dehydrogenase aldehyde dehydrogenase	1.12e-169	AT1G44170	ALDH4	1e-155
Ccanadensis_transcriptome_contig3791	1415	18	32	51.0519	230.622	4.51742	ACI31551	heat shock protein 90	0	AT5G56030	HSP81-2	0
Ccanadensis_transcriptome_contig9368	853	3	5	14.1146	59.7763	4.23508	XP_002272295	50s ribosomal protein	2.76e-37	AT1G35680	AT1G35680	4e-35
Ccanadensis_transcriptome_contig9808	693	3	5	17.3733	73.5775	4.23508	CBI28067	subtilase family protein	7.98e-57	AT5G19660	S1P	5e-43
Ccanadensis_transcriptome_contig11134	991	3	5	12.1491	51.4523	4.23508	XP_002273366	protein	4.17e-54	AT1G29390	COR314-TM2	5e-43
Ccanadensis_transcriptome_contig17143	800	5	8	25.0828	101.978	4.06567	XP_002301054	cryptochrome 1	1.55e-124	AT4G08920	CRY1	1e-119
Ccanadensis_transcriptome_contig7100	512	5	8	39.1918	159.341	4.06567	NP_001168650	af124139_1 -like protein	2.73e-49	AT3G44110	ATJ3	6e-45
Ccanadensis_transcriptome_contig13751	754	5	8	26.613	108.2	4.06567	XP_002268294	udp-galactose 4-epimerase-like protein	1.78e-54	AT4G10960	UGE5	4e-53
Ccanadensis_transcriptome_contig6465	879	9	14	41.0912	162.423	3.95274	XP_002519150	mee14 (maternal effect embryo arrest 14)	1.21e-67	AT2G15890	MEE14	4e-57
Ccanadensis_transcriptome_contig13439	1015	4	6	15.8157	60.2828	3.81157	NP_192853	vacuolar atpases	5.26e-80	AT4G11150	TUF	2e-82
Ccanadensis_transcriptome_contig13704	1231	7	10	22.821	82.8419	3.63007	ACG41852	pyruvate decarboxylase	8.04e-155	AT4G33070	AT4G33070	1e-129
Ccanadensis_transcriptome_contig18396	438	10	14	91.6266	325.958	3.55746	BAF00213	ubiquitin isoform cra_a	1.92e-62	AT4G05320	UBQ10	5e-48
Ccanadensis_transcriptome_contig13392	1351	10	13	29.7057	98.1287	3.30336	XP_002283858	chromatin protein family	3.89e-171	AT1G77180	SKIP	1e-146
Ccanadensis_transcriptome_contig17093	2063	21	27	40.8522	133.467	3.26706	XP_002320584	cer1 protein	0	AT1G02205	CER1	0
Ccanadensis_transcriptome_contig13171	1097	4	5	14.6335	46.4806	3.17631	XP_002278391	pyridoxine biosynthesis protein	1.63e-134	AT5G01410	PDX1	1e-131
Ccanadensis_transcriptome_contig17570	756	8	10	42.4682	134.892	3.17631	XP_002515383	protein phosphatase	1.83e-76	AT4G31750	WIN2	7e-76
Ccanadensis_transcriptome_contig4601	1301	4	5	12.339	39.1923	3.17631	XP_002530478	suppressor of lin-12-like sel-1	6.52e-144	AT1G18260	AT1G18260	1e-135
Ccanadensis_transcriptome_contig13821	769	13	16	67.8442	212.179	3.12744	XP_002306185	farnesylated protein	8.53e-69	AT4G38580	FP6	3e-63
Ccanadensis_transcriptome_contig2058	502	10	12	79.9451	243.773	3.04926	XP_002528522	thioredoxin reductase 2	9.3e-52	AT4G35460	NTR1	3e-52
Ccanadensis_transcriptome_contig4215	1196	10	12	33.5555	102.319	3.04926	XP_002281642	rna-binding protein	3.96e-76	AT2G37220	AT2G37220	5e-68
Ccanadensis_transcriptome_contig13256	1112	10	12	36.0903	110.049	3.04926	XP_002285282	interferon-related developmental regulator family protein ifrd protein family	7.12e-101	AT1G27760	SAT32	7e-92
Ccanadensis_transcriptome_contig3828	2097	17	18	32.5346	87.5351	2.69052	XP_002303523	heat shock protein 70-interacting	0	AT1G12270	Hop1	0
Ccanadensis_transcriptome_contig17478	871	18	19	82.9373	222.456	2.68222	XP_002277653	universal stress protein family protein	1.5e-62	AT3G17020	AT3G17020	2e-51
Ccanadensis_transcriptome_contig3829	1104	25	26	90.8796	240.166	2.64269	XP_002531791	bax inhibitor-1	6.61e-99	AT5G47120	BI1	4e-97
Ccanadensis_transcriptome_contig4195	2318	33	34	57.1342	149.58	2.61805	XP_002279101	chloroplast heat shock protein	0	AT5G49910	HSC70-7	0
