# Supplementary material for: De novo Sequencing, Characterization, and Comparison of Inflorescence Transcriptomes of Cornus canadensis and C. florida (Cornaceae)
Source: PLoS One. 2013 Dec 27;8(12):e82674. doi: 10.1371/journal.pone.0082674 (PMC3873919; doi:10.1371/journal.pone.0082674)
Supplement: Table S6 — Putative dogwood orthologs of Arabidopsis genes involved in inflorescence architecture regulation identified by bi-directional BLAST. (XLS) [file pone.0082674.s010.xls]

## Sheet: Sheet 1
Table S6. Putative dogwood orthologous genes involved in inflorescence architecture regulation identified by bi-directional BLAST.
	Arabidopsis genes used in BLAST with bi-directional best hit			ccTranscriptome										cfBud specific
	Gene name	TAIR number	Protein accession	Bi-directional best hit	tBLASTn E-value	BLASTx E-value	BLASTx aligned region	ccBud_Reads	ccLeaf_Reads	cfBud_reads	ccBud_RPKM	ccLeaf_RPKM	cfBud_RPKM	Bi-directional best hit	tBLASTn E-value	BLASTx E-value	BLASTx aligned region	Mapped reads	RPKM
Inflorescence architecture related genes	AIM1	AT4G29010	AEE85572	Ccanadensis_transcriptome_contig3484	0	1e-134	379-708	66	3	2	225.042	30.8279	17.3285
	ER	AT2G26330	AEC07825	Ccanadensis_transcriptome_contig3886	0	0	137-866	33	0	0	47.794	0	0
	WOX9	AT2G33880	NP_180944	Ccanadensis_transcriptome_contig16216	1e-16	2e-14	319-378	10	0	0	44.9915	0	0
	WUS	AT2G17950	ABI49448	Ccanadensis_transcriptome_contig7620	3e-39	4e-34	25-101	4	0	0	34.5969	0	0
	TFL2	AT5G17690	ABJ17106	Ccanadensis_transcriptome_contig1009	2e-25	6e-24	351-444	5	1	0	31.1104	18.7517	0
	KNAT6	AT1G23380	AEE30380	Ccanadensis_transcriptome_contig4284	2e-75	5e-73	1-237	5	0	0	23.1178	0	0
	SOC1	AT2G45660	AEC10583	Ccanadensis_transcriptome_contig17493	4e-69	3e-60	1-209	5	11	0	21.5303	142.75	0
	FD	AT4G35900	AEE86586	Ccanadensis_transcriptome_singleton16666	5e-17	4e-11	198-259	1	0	0	15.9256	0	0
	STM	AT1G62360	AEE33958	Ccanadensis_transcriptome_contig2353	1e-79	1e-75	207-375	2	0	0	15.1158	0	0
	ESD4	AT4G15880	AEE83661	Ccanadensis_transcriptome_contig9450	7e-110	1e-77	35-417	4	0	0	12.2823	0	0
	BOP2	AT2G41370	AAU90063	Ccanadensis_transcriptome_contig7263	7e-93	3e-76	262-447	1	1	0	5.91052	17.8127	0
	CLV2	AT1G65380	AEE34367	Ccanadensis_transcriptome_contig14640	3e-101	1e-90	386-658	4	0	1	15.6614	0	9.94911
	KNAT1	AT4G08150	AEE82597	Ccanadensis_transcriptome_contig7092	4e-65	3e-60	81-291	8	1	1	30.4034	11.4534	9.65704	cfBud_transcriptome_singleton2056	1e-44	1e-39	309-398	1	29.3915
	ACL5	AT5G19530	AED92721	Ccanadensis_transcriptome_contig18209	3e-170	1e-128	1-317	3	1	22	11.8618	11.9161	221.037
	ACA10	AT4G29900	AEE85690	Ccanadensis_transcriptome_contig3801	0	0	335-1056	35	9	51	53.9414	41.8024	199.727	cfBud_transcriptome_contig979	1e-20	7e-35	1-70	25	781.722
	PNY	AT5G02030	AAW70383											cfBud_transcriptome_contig437	1e-58	7e-53	268-426	6	169.674
	MPK3	AT3G45640	AEE78054											cfBud_transcriptome_contig1323	8e-130	1e-101	2-200	6	140.788
	MKK5	AT3G21220	AEE76478											cfBud_transcriptome_singleton7382	1e-76	3e-61	207-331	1	33.0911
	MPK6	AT2G43790	AAP68294	Ccanadensis_transcriptome_contig11785	4e-145	1e-113	6-237	1	5	6	5.15179	77.6304	78.5456
	FUL	AT5G60910	AED97395	Ccanadensis_transcriptome_contig5909	4e-90	3e-64	6-237	6	1	4	28.2623	14.1958	47.8772
	GCN5	AT5G64840	NP_201289	Ccanadensis_transcriptome_contig4242	0	1e-167	260-632	12	8	6	30.9306	62.1442	39.298
	BIG	AT3G02260	AEE73785	Ccanadensis_transcriptome_contig12389	3e-143	1e-130	3452-3686	8	0	1	41.4806	0	13.1755	cfBud_transcriptome_singleton5800	2e-27	1e-24	4070-4148	1	59.8991
	LFY	AT5G61850	AED97525	Ccanadensis_transcriptome_contig1425	4e-35	2e-17	47-164	3	0	0	25.0306	0	0	cfBud_transcriptome_singleton7973	1e-79	8e-78	230-348	1	31.2689
	AP2	AT4G36920	AEE86718	Ccanadensis_transcriptome_contig13898	3e-62	3e-60	174-339	3	2	1	14.098	28.3251	11.9413
	SVP	AT2G22540	NP_001154528	Ccanadensis_transcriptome_contig17795	1e-83	2e-67	1-80	3	1	1	14.1811	14.246	12.0116
	SYD	AT2G28290	AEC08101	Ccanadensis_transcriptome_contig4503	8e-134	1e-118	637-887	8	0	0	42.3003	0	0	cfBud_transcriptome_singleton6592	3e-50	6e-48	1072-1129	1	37.7555
	BFT	AT5G62040	AED97554	Ccanadensis_transcriptome_contig16841	9e-68	7e-53	1-128	0	2	0	0	53.8745	0
Inflorescence meristem expressed genes	GIS	AT3G58070	AAP80177	Ccanadensis_transcriptome_contig8431	2e-42	6e-37	7-248	0	17	0	0	196.382	0
	REV	AT5G60690	AED97367											cfBud_transcriptome_singleton1574	1e-76	4e-63	443-569	1	35.052
	AFO	AT2G45190	ABH04516	Ccanadensis_transcriptome_contig9652	1e-84	5e-71	16-229	3	2	0	14.333	28.7972	0
	AATP1	AT5G40010	AED94501											cfBud_transcriptome_contig80	6e-82	4e-69	36-236	8	190.551
	ARP6	AT3G33520	AEE77716	Ccanadensis_transcriptome_singleton6431	7e-66	2e-53	272-410	1	0	0	8.80097	0	0
	ARPN	AT2G02850	AEC05633	Ccanadensis_transcriptome_contig6639	6e-42	2e-33	4-128	3	0	0	20.9023	0	0
	ASK21	AT3G61415	AEE80198	Ccanadensis_transcriptome_contig868	2e-111	6e-81	1-175	10	0	3	50.9942	0	38.8736	cfBud_transcriptome_singleton2541	6e-14	1e-11	281-345	1	29.6989
	AT1G03010	AT1G03010	NP_171800	Ccanadensis_transcriptome_contig5633	7e-164	1e-132	270-634	23	0	0	67.0818	0	0
	AT1G14390	AT1G14390	AEE29157	Ccanadensis_transcriptome_singleton5092	2e-50	1e-42	531-695	0	1	0	0	25.679	0
	AT1G19530	AT1G19530	AEE29865	Ccanadensis_transcriptome_contig5212	1e-10	4e-12	1-111	9	11	1	75.0919	276.597	21.2013
	AT1G22480	AT1G22480	AAY25451	Ccanadensis_transcriptome_contig13929	2e-28	1e-28	27-108	12	0	0	63.5342	0	0
	AT1G72220	AT1G72220	AEE35290											cfBud_transcriptome_singleton5544	9e-48	8e-41	140-230	1	28.8538
	AT2G28780	AT2G28780	AEC08170	Ccanadensis_transcriptome_singleton2597	1e-23	4e-22	539-659	1	0	0	8.09122	0	0
	AT2G32730	AT2G32730	AEC08730	Ccanadensis_transcriptome_contig5662	3e-139	1e-100	10-244	4	0	1	21.3755	0	13.579	cfBud_transcriptome_singleton3842	2e-83	2e-68	476-627	3	92.7848
	AT2G47890	AT2G47890	AAY56404	Ccanadensis_transcriptome_contig10038	3e-43	3e-40	11-117	5	0	0	38.2943	0	0
	AT3G17800	AT3G17800	AEE76009	Ccanadensis_transcriptome_contig4386	2e-163	1e-136	25-427	11	9	9	29.3522	72.3759	61.0243
	AT3G44510	AT3G44510	AEE77909											cfBud_transcriptome_contig2316	1e-66	3e-54	70-222	2	61.19
	AT5G24510	AT5G24510	AED93318	Ccanadensis_transcriptome_contig16124	1e-30	1e-23	1-64	16	0	0	194.582	0	0
	AT5G35960	AT5G35960	AED94033	Ccanadensis_transcriptome_contig10901	1e-83	2e-68	166-311	1	2	0	9.03884	54.4812	0
	AT5G55950	AT5G55950	AED96702											cfBud_transcriptome_singleton1302	5e-38	2e-32	258-344	1	33.7199
	AT5G61750	AT5G61750	AED97512	Ccanadensis_transcriptome_contig13396	2e-61	4e-51	4-200	0	4	0	0	56.7832	0
	ATMND1	AT4G29170	AEE85596	Ccanadensis_transcriptome_contig15041	2e-71	4e-45	1-137	1	2	0	7.15373	43.1188	0
	CAND1	AT2G02560	AAQ22603	Ccanadensis_transcriptome_contig13282	1e-164	1e-163	383-575	11	0	6	32.4124	0	44.9244	cfBud_transcriptome_contig61	2e-138	1e-123	815-1076	5	83.4082
	CCD7	AT2G44990	AEC10494	Ccanadensis_transcriptome_contig17002	6e-173	1e-171	235-617	15	1	0	38.713	7.77802	0
	CYP78A5	AT1G13710	ABJ17153											cfBud_transcriptome_contig1780	3e-69	7e-58	295-462	3	75.9148
	GMD1	AT5G66280	ABJ98562											cfBud_transcriptome_singleton3604	9e-115	3e-94	158-323	1	26.1438
	GULLO6	AT2G46760	AEC10749	Ccanadensis_transcriptome_singleton2577	4e-75	5e-54	19-179	1	0	0	8.09122	0	0
	HB-12	AT3G61890	AEE80275	Ccanadensis_transcriptome_contig17302	4e-63	2e-57	31-234	2	22	0	9.30068	308.327	0
	HEMG2	AT5G14220	AED92001	Ccanadensis_transcriptome_contig479	3e-84	2e-82	315-465	4	0	0	18.5798	0	0
	HSFB3	AT2G41690	ABK59681											cfBud_transcriptome_contig2611	2e-63	1e-49	38-223	3	66.9626
	HTH	AT1G72970	AEE35398	Ccanadensis_transcriptome_contig12999	0	0	36-508	17	0	0	32.0306	0	0
	LDL3	AT4G16310	AEE83730	Ccanadensis_transcriptome_contig11980	1e-62	4e-62	1352-1439	2	0	1	10.702	0	13.5971	cfBud_transcriptome_singleton7030	1e-51	3e-49	1029-1114	1	40.5602
	LOX3	AT1G17420	AEE29585	Ccanadensis_transcriptome_contig16902	0	0	328-919	20	0	0	32.9765	0	0
	MCM6	AT5G44635	AED95141	Ccanadensis_transcriptome_contig13977	6e-75	2e-59	182-326	2	0	0	17.2613	0	0
	MSH4	AT4G17380	AEE83882	Ccanadensis_transcriptome_singleton7974	6e-65	5e-53	445-575	1	0	0	9.22585	0	0
	MSH5	AT3G20475	AEE76384	Ccanadensis_transcriptome_singleton14153	1e-23	1e-20	731-804	1	0	0	12.3106	0	0
	NSN1	AT3G07050	AEE74493	Ccanadensis_transcriptome_contig9239	0	1e-151	40-411	7	1	4	22.1377	9.53099	32.1445
	NUA	AT1G79280	AEE36228	Ccanadensis_transcriptome_contig16205	1e-154	1e-131	219-654	9	0	0	23.0499	0	0
	PAL2	AT3G53260	AEE79055	Ccanadensis_transcriptome_contig13208	0	0	248-711	16	15	1	28.1138	79.4319	4.4649
	PDF1	AT2G42840	ABD59119	Ccanadensis_transcriptome_contig14766	5e-33	4e-39	191-305	11	0	1	63.0653	0	14.5683
	PHOT1	AT3G45780	AEE78073	Ccanadensis_transcriptome_contig4492	0	0	550-996	11	0	1	24.0445	0	5.55438	cfBud_transcriptome_contig1851	7e-24	2e-27	333-484	2	61.0584
	PME61	AT3G59010	AEE79860	Ccanadensis_transcriptome_contig3901	1e-135	1e-134	182-494	6	9	0	17.5762	79.455	0
	PUX1	AT3G27310	ABD19657	Ccanadensis_transcriptome_contig9629	1e-52	8e-43	1-168	1	1	3	7.4182	22.3564	56.5499
	QUA1	AT3G25140	AAQ56836	Ccanadensis_transcriptome_contig17193	0	0	59-384	21	11	5	36.579	57.7444	22.1307
	RING1A	AT5G44280	AED95086	Ccanadensis_transcriptome_contig9282	5e-26	5e-24	372-524	2	0	3	16.3472	0	62.3086
	RING1B	AT1G03770	AEE27610	Ccanadensis_transcriptome_contig6426	4e-14	5e-19	277-366	2	0	0	16.2809	0	0
	RMI1	AT5G63540	AED97766											cfBud_transcriptome_singleton7197	6e-19	5e-19	540-646	1	42.5032
	SEC	AT3G04240	AEE74056	Ccanadensis_transcriptome_contig942	2e-139	1e-115	572-806	5	0	2	28.2623	0	28.7263	cfBud_transcriptome_contig22	4e-90	4e-74	207-362	10	242.668
	SEF	AT5G37055	AED94142	Ccanadensis_transcriptome_singleton11947	1e-49	3e-39	77-171	1	1	0	10.7306	32.3391	0
	SGS3	AT5G23570	AED93184	Ccanadensis_transcriptome_contig17048	6e-180	1e-154	22-569	30	2	1	66.5914	13.3792	5.6404
	SPL3	AT2G33810	AEC08889	Ccanadensis_transcriptome_contig5003	1e-36	2e-24	3-114	16	1	0	80.8714	15.2328	0
	SUN1	AT5G04990	AED90813	Ccanadensis_transcriptome_contig4791	3e-118	1e-93	203-459	4	6	2	15.2305	68.851	19.3507
	TAF11b	AT1G20000	AEE29921	Ccanadensis_transcriptome_contig9606	5e-44	2e-34	110-204	2	0	1	16.7918	0	21.3344
	TAF5	AT5G25150	AED93406	Ccanadensis_transcriptome_contig15596	5e-66	1e-59	59-176	3	0	1	23.0646	0	19.5361
	TCP14	AT3G47620	AEE78308											cfBud_transcriptome_singleton3389	3e-41	2e-33	61-217	1	28.6789
	UCH2	AT1G65650	AEE34407	Ccanadensis_transcriptome_contig1283	8e-113	2e-88	106-326	1	1	9	5.91052	17.8127	135.17
	ULT1	AT4G28190	AEE85452	Ccanadensis_transcriptome_singleton12670	7e-53	7e-50	139-256	1	0	0	11.179	0	0	cfBud_transcriptome_singleton3200	5e-30	2e-30	12-87	1	48.286
	YDA	AT1G63700	AEE34135	Ccanadensis_transcriptome_contig6007	7e-166	1e-135	424-729	10	0	0	43.6222	0	0
	ZIM	AT4G24470	AEE84911	Ccanadensis_transcriptome_contig11039	1e-63	4e-47	96-291	18	1	2	103.05	17.2537	29.0951
	TPX2	AT3G23090	AAO23648	Ccanadensis_transcriptome_contig5085	3e-51	3e-46	91-295	1	4	1	4.55016	54.8518	11.5622
	Arabidopsis genes used in BLAST without bi-directional best hit
	Gene name	TAIR number	Protein accession
Inflorescence architecture related genes	AP1	AT1G69120	AEE34887
	TFL1	AT5G03840	ABY79194
	ATH1	AT4G32980	AEE86154
	CLV1	AT1G75820	AEE35762
	CLV3	AT2G27250	AEC07964
	PNF	AT2G27990	AAO64856
	SEP4	AT2G03710	AEC05739
	AGL24	AT4G24540	ABE77409
	UFO	AT1G30950	AEE31296
	FT	AT1G65480	AEE34381
	BOP1	AT3G57130	ABH04470
	KNAT2	AT1G70510	AEE35073
	MKK4	AT1G51660	AAG40018
	FWA	AT4G25530	AEE85074
Inflorescence meristem expressed genes	AGP41	AT5G24105	ABF74692
	BNS	AT1G73177	ABE02390
	BOB1	AT5G53400	AAO23639
	BPC3	AT1G68120	AAY34178
	bZIP42	AT3G30530	EOY03866
	CCD8	AT4G32810	AEE86121
	CCoAOMT7	AT4G26220	Q9C5D7
	CYP71B14	AT5G25180	AED93409
	EMB2301	AT2G46770	AAV97804
	ERF1-1	AT5G47880	BAH19602
	FAR6	AT3G56700	AEE79553
	GIS2	AT5G06650	AED91046
	GLP7	AT1G10460	ABK59678
	GLUR2	AT4G35290	AEE86491
	HP6	AT1G80100	AEE36356
	IDA	AT1G68765	ABF47126
	IDL1	AT3G25655	ABD60685
	IDL2	AT5G64667	AED97934
	IDL3	AT5G09805	AED91449
	IDL4	AT3G18715	AEE76135
	IDL5	AT1G76952	AEE35909
	IGI1	AT1G23540	AEE30401
	IMK2	AT3G51740	AEE78832
	LATE	AT5G48890	AED95739
	LSH7	AT1G78815	EFH65472
	MDR13	AT3G28345	AEE77436
	MIR162A	AT5G08185	AED91267
	MIR166A	AT2G46685
	MLH3	AT4G35520	AEE86526
	MRLK	AT3G56100	AEE79477
	MYB17	AT3G61250	ACF28390
	NAC036	AT2G17040	AEC06578
	NAC075	AT4G29230	AEE85605
	NRT2.5	AT1G12940	AEE28952
	PDR5	AT2G37280	AEC09377
	PGSIP3	AT4G33330	AEE86208
	PHOT2	AT5G58140	AED97004
	PID	AT2G34650	AEC09003
	PIF4	AT2G43010	BAH19605
	PIN1	AT1G73590	AEE35479
	PIPK10	AT4G01190	AEE81992
	PMAT2	AT3G29670	AEE77599
	PR5	AT1G75040	AEE35665
	QWRF4	AT2G24070	AEC07526
	RIC2	AT1G27380	ABD60693
	RIC3	AT1G04450	AEE27700
	RIC5	AT3G23380	AEE76759
	RIC6	AT2G20430	AEC07006
	RLP43	AT3G28890	AEE77502
	ROPGEF4	AT2G45890	AEC10614
	RPL27AB	AT1G23290	AAG40067
	SAP	AT5G35770	AED94017
	SCPL12	AT2G22920	AEC07374
	SRP3	AT1G64030	AEE34182
	TCP15	AT1G69690	AEE34963
	TMKL1	AT3G24660	AEE76934
	UCH1	AT5G16310	AAO63376
	UGT71C1	AT2G29750	ABH04565
	UMAMIT19	AT1G21890	F4HZQ7
	XERO1	AT3G50980	AEE78734
	YUC1	AT4G32540	AEE86075
	ZFP1	AT1G80730	ABH04513
	ZFP5	AT1G10480	ABD60723
	ANAC012	AT1G32770	AEE31527
	ASK12	AT4G34470	AEE86383
	NPY1	AT4G31820	AEE85964
	AT1G07120	AT1G07120	AEE28078
	AT1G10800	AT1G10800	AEE28647
	AT1G12290	AT1G12290	P60839
	AT1G13370	AT1G13370	ABR46221
	AT1G17960	AT1G17960	AEE29656
	AT1G18980	AT1G18980	ABD60724
	AT1G19190	AT1G19190	ABL66767
	AT1G30760	AT1G30760	AEE31270
	AT1G33475	AT1G33475	Q84WF5
	AT1G47485	AT1G47485	AEE32172
	AT1G66020	AT1G66020	AEE34452
	AT2G34360	AT2G34360	AEC08964
	AT2G34655	AT2G34655	ABF47113
	AT2G40530	AT2G40530	ABD57495
	AT2G43660	AT2G43660	AEC10303
	AT2G45380	AT2G45380	BAH19985
	AT3G09162	AT3G09162	ABF74695
	AT3G11180	AT3G11180	AEE75011
	AT3G16280	AT3G16280	AEE75793
	AT3G22070	AT3G22070	AEE76586
	AT3G22160	AT3G22160	AEE76595
	AT3G26130	AT3G26130	AEE77124
	AT3G29630	AT3G29630	AEE77593
	AT3G47210	AT3G47210	AEE78256
	AT4G01140	AT4G01140	ABJ98554
	AT4G26540	AT4G26540	C0LGR3
	AT4G28380	AT4G28380	AEE85476
	AT5G03360	AT5G03360	NP_195956
	AT5G03640	AT5G03640	AED90636
	AT5G04000	AT5G04000	AED90683
	AT5G06634	AT5G06634
	AT5G12910	AT5G12910	AED91828
	AT5G14470	AT5G14470	AED92038
	AT5G18370	AT5G18370	AED92545
	AT5G37980	AT5G37980	NP_197198
	AT5G40630	AT5G40630	BAH20119
	AT5G45310	AT5G45310	AED95231
	AT5G45320	AT5G45320	AED95232
	AT5G51670	AT5G51670	AED96113
	AT5G66660	AT5G66660	AED98247
	AT5G66670	AT5G66670	AED98249
