# Supplementary material for: De novo Sequencing, Characterization, and Comparison of Inflorescence Transcriptomes of Cornus canadensis and C. florida (Cornaceae)
Source: PLoS One. 2013 Dec 27;8(12):e82674. doi: 10.1371/journal.pone.0082674 (PMC3873919; doi:10.1371/journal.pone.0082674)
Supplement: Table S7 — Top 20 contigs with most SNPs between Cornus canadensis and C. florida inflorescence transcriptomes. (XLS) [file pone.0082674.s011.xls]

## Sheet: Sheet1
Table S7. Top 20 contigs with most SNPs between Cornus canadensis and C. florida inflorescence transcriptomes.
ID	Length (bp)	Number of ccBud reads	Number of cfBud reads	SNP number	ccBud_RPKM	cfBud_RPKM	Top BLASTx hit in NR database			Top BLASTx hit in TAIR database
							NR top blast protein accession	Sequence description	BLASTx E-value	TAIR number	Gene name	BLASTx E-value
Ccanadensis_transcriptome_contig3693	2722	82	76	214	120.899	284.73	XP_002285750	evolutionarily conserved C-terminal region 2	0	AT3G13460	ECT2	0
Ccanadensis_transcriptome_contig3878	2580	42	107	189	65.3319	422.934	XP_002271896	sucrose synthase	0	AT4G02280	SUS3	0
Ccanadensis_transcriptome_contig3514	2365	30	72	182	50.908	310.463	ACF17664	AMP-dependent synthetase and ligase family protein	0	AT2G04350	LACS8	0
Ccanadensis_transcriptome_contig11123	6073	149	106	170	98.4642	177.996	ADD31225	RNA polymerase subunit alpha	5.35e-148	ATCG00740	RPOA	1e-127
Ccanadensis_transcriptome_contig3801	2604	35	51	152	53.9414	199.727	XP_002518263	autoinhibited Ca2+ -ATPase	0	AT5G57110	ACA8	0
Ccanadensis_transcriptome_contig16905	2695	39	37	147	58.0766	140.007	XP_002276953	WWE protein-protein interaction domain protein	3.68e-154	AT1G32230	ATP8	1e-104
Ccanadensis_transcriptome_contig3506	2795	109	57	146	156.509	207.97	ADA72022	phospholipase D alpha	0	AT3G15730	PLD	0
Ccanadensis_transcriptome_contig3553	2843	158	41	145	223.036	147.067	XP_002513404	eukaryotic translation elongation factor	0	AT1G56070	LOS1	0
Ccanadensis_transcriptome_contig3666	3282	48	20	119	58.6946	62.144	XP_002284012	catalytics	0	AT5G11560	AT5G11560	0
Ccanadensis_transcriptome_contig3578	1413	26	36	116	73.846	259.818	ADE74632	aspartic protease	0	AT1G11910	APA1	1e-165
Ccanadensis_transcriptome_contig35	1801	26	22	115	57.9369	124.571	XP_002285016	proton pump interactor	4e-100	AT4G27500	PPI1	2e-84
Ccanadensis_transcriptome_contig4195	2318	33	34	115	57.1342	149.58	XP_002279101	chloroplast heat shock protein	0	AT5G49910	HSC70-7	0
Ccanadensis_transcriptome_contig6609	1349	35	57	115	104.124	430.895	XP_002302004	papain family cysteine protease	1.68e-174	AT4G39090	RD19	1e-159
Ccanadensis_transcriptome_contig3533	1751	28	39	114	64.1752	227.136	AAL67992	serine carboxypeptidase-like protein	0	AT3G10410	CPY	0
Ccanadensis_transcriptome_contig16971	3568	83	50	113	93.3574	142.907	XP_002284923	poly(A) binding protein	0	AT1G49760	PAB8	0
Ccanadensis_transcriptome_contig13122	2207	44	67	112	80.0103	309.585	XP_002442114	ABC transporter family protein	0	AT5G60790	GCN1	0
Ccanadensis_transcriptome_contig3633	2328	47	49	110	81.0234	214.645	XP_002282107	FtsH extracellular protease family protein	0	AT2G30950	VAR2	0
Ccanadensis_transcriptome_contig4581	2364	31	24	109	52.6271	103.531	XP_002513495	sulfite reductase	0	AT5G04590	SIR	0
Ccanadensis_transcriptome_contig3763	2170	24	21	108	44.3861	98.6888	XP_002514230	NADP-malic enzyme	0	AT1G79750	NADP-ME4	0
Ccanadensis_transcriptome_contig3445	1792	79	53	104	176.923	301.61	XP_002266154	S-adenosyl-L-homocysteine hydrolase	0	AT4G13940	SAH1	0
